# Supplementary material for: Integrated Omics Approaches to Explore a New System of Genetic Control of Dibenzothiophene Desulfurization and Aromatic Ring Cleavage by Gordonia alkanivorans Strain 135
Source: Biology (Basel). 2025 Feb 12;14(2):188. doi: 10.3390/biology14020188 (PMC11852219; doi:10.3390/biology14020188)
Supplement: Supplementary file 1 [file biology-14-00188-s001.zip]

Archive with 4 entries (4 files):
- biology-3454869-supplementary.pdf
- Table_S2_Up_reg_genes.xlsx
- Table_S3_Down_reg_genes.xlsx
- Table_S6_proteins.xlsx
