# Supplementary material for: Integrated Omics Approaches to Explore a New System of Genetic Control of Dibenzothiophene Desulfurization and Aromatic Ring Cleavage by Gordonia alkanivorans Strain 135
Source: Biology (Basel). 2025 Feb 12;14(2):188. doi: 10.3390/biology14020188 (PMC11852219; doi:10.3390/biology14020188)
Supplement: Supplementary file 1 [file biology-14-00188-s001.zip › Table_S2_Up_reg_genes.xlsx]

## Sheet: up_reg_pvalue0.05_log2_2
Transcript name	Coordinates in genome	value_1 (DBT)	value_2 (sulfate)	log2_fold_change	test_stat	p_value	q_value	significant
GKZ92_RS02220	NZ_CP046257.1:500518-501010	10.9041	53.1241	2.2845	5.54394	5e-05	0.000410086	yes
GKZ92_RS03860	NZ_CP046257.1:841150-842098	1.68871	9.69382	2.52114	3.75019	0.0036	0.0149719	yes
GKZ92_RS04460,GKZ92_RS04465,GKZ92_RS04470	NZ_CP046257.1:964841-967625	6.6726	31.7129	2.24875	4.69414	5e-05	0.000410086	yes
GKZ92_RS05325,GKZ92_RS05330	NZ_CP046257.1:1165442-1167433	5.31534	52.3967	3.30124	4.53084	0.0003	0.00199062	yes
GKZ92_RS05675	NZ_CP046257.1:1241655-1242507	1.99927	8.72465	2.12563	3.13159	0.0083	0.0289704	yes
GKZ92_RS08390	NZ_CP046257.1:1824915-1825338	7.18699	60.4268	3.07173	4.84487	5e-05	0.000410086	yes
mdo	NZ_CP046257.1:1974572-1975844	2.72016	12.1177	2.15535	4.80951	5e-05	0.000410086	yes
GKZ92_RS09240	NZ_CP046257.1:2016578-2017295	2.21033	10.2062	2.20712	3.13212	0.0068	0.0248467	yes
GKZ92_RS09465	NZ_CP046257.1:2078058-2078523	0.871001	8.81341	3.33895	2.47834	0.01685	0.0498844	yes
GKZ92_RS11120	NZ_CP046257.1:2462665-2463988	4.901	22.1009	2.17295	6.63468	5e-05	0.000410086	yes
GKZ92_RS19370	NZ_CP046257.1:4283659-4284385	2.82297	13.6401	2.27257	3.45882	0.0009	0.00502161	yes
GKZ92_RS00335	NZ_CP046257.1:70882-72021	1.67835	6.83975	2.0269	3.13325	0.0018	0.00867541	yes
GKZ92_RS00415	NZ_CP046257.1:85877-86477	11.237	64.0773	2.51155	7.21259	5e-05	0.000410086	yes
GKZ92_RS00675	NZ_CP046257.1:156372-156972	12.8635	191.651	3.89713	12.4454	5e-05	0.000410086	yes
GKZ92_RS00680	NZ_CP046257.1:157349-158009	17.3932	324.332	4.22088	16.7055	5e-05	0.000410086	yes
GKZ92_RS01870	NZ_CP046257.1:432863-433781	2.33446	9.62665	2.04394	3.31512	0.00045	0.00281029	yes
GKZ92_RS03260	NZ_CP046257.1:710890-711556	0.84064	8.93308	3.4096	3.1818	0.01685	0.0498844	yes
GKZ92_RS07345	NZ_CP046257.1:1604231-1604780	3.18499	16.2824	2.35395	3.33593	0.0048	0.0188353	yes
GKZ92_RS08455,GKZ92_RS08460	NZ_CP046257.1:1843169-1844212	10.8884	44.9824	2.04657	4.14514	5e-05	0.000410086	yes
GKZ92_RS10175,GKZ92_RS10180	NZ_CP046257.1:2266909-2267781	4.42512	21.235	2.26266	3.18745	0.0002	0.00139489	yes
GKZ92_RS11075	NZ_CP046257.1:2453700-2454489	2.12507	11.4453	2.42918	3.58371	0.00465	0.0183788	yes
GKZ92_RS11845	NZ_CP046257.1:2638342-2638810	4.17976	17.9784	2.10478	2.9462	0.0092	0.0316209	yes
GKZ92_RS13445,GKZ92_RS13450	NZ_CP046257.1:2980554-2981840	10.0554	206.912	4.36297	15.0892	5e-05	0.000410086	yes
GKZ92_RS13990,GKZ92_RS13995	NZ_CP046257.1:3093705-3094340	11.2467	97.5644	3.11686	3.66229	0.00015	0.00108992	yes
GKZ92_RS17545	NZ_CP046257.1:3845582-3847121	2.20031	10.3293	2.23096	5.07551	0.0002	0.00139489	yes
GKZ92_RS18100	NZ_CP046257.1:3995091-3995904	2.03574	8.44219	2.05206	3.27059	0.01475	0.0453171	yes
GKZ92_RS19030	NZ_CP046257.1:4208643-4209084	1.1685	14.1059	3.59356	3.1552	0.0167	0.0497098	yes
GKZ92_RS19790,GKZ92_RS19795	NZ_CP046257.1:4376596-4377317	8.34922	34.4775	2.04594	3.13374	5e-05	0.000410086	yes
GKZ92_RS22630	NZ_CP046257.1:5006174-5006768	3.00685	14	2.2191	3.16225	0.0068	0.0248467	yes
