# Supplementary material for: Integrated Omics Approaches to Explore a New System of Genetic Control of Dibenzothiophene Desulfurization and Aromatic Ring Cleavage by Gordonia alkanivorans Strain 135
Source: Biology (Basel). 2025 Feb 12;14(2):188. doi: 10.3390/biology14020188 (PMC11852219; doi:10.3390/biology14020188)
Supplement: Supplementary file 1 [file biology-14-00188-s001.zip › Table_S3_Down_reg_genes.xlsx]

## Sheet: down_reg_pvalue0.05_log2_minus2
Transcript name	Coordinates in genome	value_1 (DBT)	value_2 (sulfate)	log2_fold_change	test_stat	p_value	q_value	significant
GKZ92_RS00750	NZ_CP046257.1:171575-172390	66.1666	14.8089	-2.15964	-2.63478	0.00455	0.018077	yes
GKZ92_RS01260	NZ_CP046257.1:287025-288015	106.493	13.3977	-2.9907	-13.7002	5e-05	0.000410086	yes
GKZ92_RS01280	NZ_CP046257.1:291687-292698	39.2247	8.23792	-2.25141	-7.76615	5e-05	0.000410086	yes
GKZ92_RS02415	NZ_CP046257.1:536664-536868	747.947	65.5896	-3.5114	-7.72429	5e-05	0.000410086	yes
aceA	NZ_CP046257.1:720392-721688	62.5282	10.6429	-2.55461	-11.7391	5e-05	0.000410086	yes
GKZ92_RS04215	NZ_CP046257.1:912699-913188	86.9647	17.327	-2.32741	-7.08628	5e-05	0.000410086	yes
rpmG	NZ_CP046257.1:1080819-1080987	434.177	51.7401	-3.06893	-3.26414	0.00705	0.025662	yes
rplK	NZ_CP046257.1:1086099-1086534	91.3056	12.7518	-2.84	-6.7154	5e-05	0.000410086	yes
GKZ92_RS05135	NZ_CP046257.1:1119125-1122614	159.995	15.2328	-3.39278	-33.7141	5e-05	0.000410086	yes
GKZ92_RS05140	NZ_CP046257.1:1122652-1126609	74.4598	13.2157	-2.49421	-23.5577	5e-05	0.000410086	yes
GKZ92_RS06115	NZ_CP046257.1:1336260-1339403	68210.4	9896.61	-2.78499	-16.9751	5e-05	0.000410086	yes
GKZ92_RS06185	NZ_CP046257.1:1353287-1353527	195.161	43.8802	-2.15302	-4.40665	5e-05	0.000410086	yes
GKZ92_RS06655	NZ_CP046257.1:1455469-1456381	800.996	14.4794	-5.78972	-28.2729	5e-05	0.000410086	yes
GKZ92_RS06660,GKZ92_RS06665	NZ_CP046257.1:1456535-1457410	158.408	28.7521	-2.4619	-8.27439	5e-05	0.000410086	yes
GKZ92_RS06795	NZ_CP046257.1:1487570-1488212	85.6368	11.9077	-2.84634	-8.9262	5e-05	0.000410086	yes
GKZ92_RS06800	NZ_CP046257.1:1488281-1488968	71.9049	9.14293	-2.97536	-8.95691	5e-05	0.000410086	yes
GKZ92_RS07440	NZ_CP046257.1:1625293-1626472	61.9095	13.4504	-2.20251	-10.5535	5e-05	0.000410086	yes
GKZ92_RS07450,sfnG	NZ_CP046257.1:1626516-1628873	143.727	16.7024	-3.10521	-17.4389	5e-05	0.000410086	yes
GKZ92_RS07605	NZ_CP046257.1:1658421-1659288	48.0709	7.63689	-2.65411	-8.0109	5e-05	0.000410086	yes
clpS	NZ_CP046257.1:2006876-2007200	63.3226	14.2253	-2.15426	-3.73216	0.0006	0.00354985	yes
GKZ92_RS09325	NZ_CP046257.1:2044370-2045561	37.667	8.87173	-2.08601	-8.15175	5e-05	0.000410086	yes
GKZ92_RS09880	NZ_CP046257.1:2164842-2165289	71.2769	17.7237	-2.00776	-5.65065	5e-05	0.000410086	yes
GKZ92_RS10220	NZ_CP046257.1:2277028-2277451	61.9286	11.1427	-2.47451	-5.24879	5e-05	0.000410086	yes
GKZ92_RS11660	NZ_CP046257.1:2594448-2594793	94.3349	21.0237	-2.16578	-5.0989	5e-05	0.000410086	yes
GKZ92_RS12120	NZ_CP046257.1:2701189-2701513	77.8601	8.11976	-3.26138	-4.00171	0.0016	0.00787027	yes
GKZ92_RS12990	NZ_CP046257.1:2883268-2883478	1072.67	164.689	-2.70338	-8.45611	5e-05	0.000410086	yes
ectA	NZ_CP046257.1:3056828-3057356	96.3807	10.0683	-3.25892	-8.19034	5e-05	0.000410086	yes
GKZ92_RS13820,ectB	NZ_CP046257.1:3057574-3059301	264.051	32.6011	-3.01782	-13.4928	5e-05	0.000410086	yes
GKZ92_RS13945	NZ_CP046257.1:3084238-3084937	117.585	11.7016	-3.32892	-11.6815	5e-05	0.000410086	yes
glnA	NZ_CP046257.1:3276546-3277980	167.398	9.69017	-4.11062	-20.5633	5e-05	0.000410086	yes
GKZ92_RS14965	NZ_CP046257.1:3311950-3312859	72.9246	10.3329	-2.81916	-10.3033	5e-05	0.000410086	yes
GKZ92_RS14970,GKZ92_RS14975	NZ_CP046257.1:3312983-3314554	409.732	38.7565	-3.40217	-11.4669	5e-05	0.000410086	yes
GKZ92_RS15045	NZ_CP046257.1:3327500-3327872	26.088	5.86595	-2.15295	-2.68881	0.01195	0.0386077	yes
GKZ92_RS15635	NZ_CP046257.1:3449916-3450210	45.7467	9.25163	-2.30589	-2.62339	0.0109	0.035821	yes
GKZ92_RS15985	NZ_CP046257.1:3520972-3521461	429.587	13.8001	-4.96019	-14.4118	5e-05	0.000410086	yes
GKZ92_RS16150	NZ_CP046257.1:3556928-3557177	97.5352	23.6731	-2.04267	-3.08461	0.0018	0.00867541	yes
GKZ92_RS18190	NZ_CP046257.1:4010096-4011778	35.3121	8.30054	-2.08889	-6.65785	5e-05	0.000410086	yes
GKZ92_RS18650,dusB	NZ_CP046257.1:4127041-4129233	314.557	23.2943	-3.75528	-22.9915	5e-05	0.000410086	yes
GKZ92_RS18705	NZ_CP046257.1:4140189-4141029	128.212	16.6223	-2.94735	-13.4347	5e-05	0.000410086	yes
GKZ92_RS18710	NZ_CP046257.1:4141034-4141340	163.426	30.6718	-2.41365	-6.08257	5e-05	0.000410086	yes
GKZ92_RS19620	NZ_CP046257.1:4340941-4341982	92.326	15.4669	-2.57756	-12.6299	5e-05	0.000410086	yes
GKZ92_RS20035	NZ_CP046257.1:4427268-4428447	40.4338	9.31194	-2.11841	-8.50096	5e-05	0.000410086	yes
GKZ92_RS20695	NZ_CP046257.1:4574308-4574971	34.3398	8.47558	-2.0185	-5.41693	5e-05	0.000410086	yes
GKZ92_RS21360,GKZ92_RS21365	NZ_CP046257.1:4729357-4731219	332.998	24.2347	-3.78037	-22.2497	5e-05	0.000410086	yes
trxA	NZ_CP046257.1:5029615-5029954	138.83	15.4846	-3.16442	-6.6242	5e-05	0.000410086	yes
GKZ92_RS00230	NZ_CP046257.1:49166-50135	30.9893	6.42948	-2.26899	-6.81393	5e-05	0.000410086	yes
GKZ92_RS00385	NZ_CP046257.1:80973-82545	45.7805	11.3483	-2.01226	-10.3445	5e-05	0.000410086	yes
GKZ92_RS00925	NZ_CP046257.1:217149-217368	143.644	24.604	-2.54554	-3.05579	0.00555	0.0210021	yes
GKZ92_RS01030	NZ_CP046257.1:241281-241911	65.6441	14.6447	-2.16429	-7.27123	5e-05	0.000410086	yes
GKZ92_RS01075	NZ_CP046257.1:249575-250112	172.647	33.246	-2.37658	-10.796	5e-05	0.000410086	yes
trxA	NZ_CP046257.1:456716-457079	77.4567	18.6507	-2.05416	-4.69118	5e-05	0.000410086	yes
GKZ92_RS02235	NZ_CP046257.1:503239-503665	43.0824	8.50237	-2.34116	-4.23749	5e-05	0.000410086	yes
GKZ92_RS03405	NZ_CP046257.1:738162-738795	23.0843	4.73722	-2.2848	-4.4726	5e-05	0.000410086	yes
GKZ92_RS03670,GKZ92_RS03675	NZ_CP046257.1:797939-799756	203.038	16.1582	-3.65141	-14.2705	5e-05	0.000410086	yes
GKZ92_RS04860	NZ_CP046257.1:1066160-1066607	100.462	14.8507	-2.75805	-7.28657	5e-05	0.000410086	yes
GKZ92_RS05680	NZ_CP046257.1:1242618-1243254	138.643	7.47334	-4.21348	-10.7579	5e-05	0.000410086	yes
GKZ92_RS05700	NZ_CP046257.1:1245628-1245838	151.707	36.456	-2.05706	-3.14956	0.00445	0.017828	yes
fabH	NZ_CP046257.1:1584066-1585083	79.2321	11.6079	-2.77098	-11.3634	5e-05	0.000410086	yes
GKZ92_RS07415	NZ_CP046257.1:1620506-1621004	125.859	17.7765	-2.82376	-8.94073	5e-05	0.000410086	yes
GKZ92_RS07565	NZ_CP046257.1:1650919-1651590	77.9239	17.8924	-2.12272	-8.21422	5e-05	0.000410086	yes
GKZ92_RS08040	NZ_CP046257.1:1748911-1749208	272.581	24.6811	-3.46521	-7.65045	5e-05	0.000410086	yes
GKZ92_RS08185	NZ_CP046257.1:1781508-1782663	47.2962	9.85841	-2.2623	-9.37936	5e-05	0.000410086	yes
GKZ92_RS08190	NZ_CP046257.1:1782679-1784002	185.793	13.701	-3.76135	-20.4143	5e-05	0.000410086	yes
sdhC	NZ_CP046257.1:1806815-1807220	35.4073	7.40063	-2.25833	-3.67278	0.0014	0.0071344	yes
GKZ92_RS10185,GKZ92_RS10190	NZ_CP046257.1:2268229-2270808	92.1612	15.1746	-2.6025	-14.1958	5e-05	0.000410086	yes
GKZ92_RS12125,GKZ92_RS12130	NZ_CP046257.1:2701522-2702397	206.684	25.7883	-3.00264	-9.89084	5e-05	0.000410086	yes
sufS	NZ_CP046257.1:2702399-2703686	66.786	9.46301	-2.81918	-12.3354	5e-05	0.000410086	yes
sufC	NZ_CP046257.1:2703712-2704486	139.663	10.4788	-3.73641	-13.0579	5e-05	0.000410086	yes
GKZ92_RS12155,sufB,sufD	NZ_CP046257.1:2704541-2708034	362.999	28.405	-3.67575	-24.7095	5e-05	0.000410086	yes
gap	NZ_CP046257.1:2727882-2728902	36.0558	7.99475	-2.17311	-7.44103	5e-05	0.000410086	yes
GKZ92_RS12365	NZ_CP046257.1:2753383-2753683	175.286	34.1589	-2.35938	-5.92406	5e-05	0.000410086	yes
GKZ92_RS13195	NZ_CP046257.1:2929375-2930197	40.1029	8.89734	-2.17226	-6.8101	5e-05	0.000410086	yes
rpsO	NZ_CP046257.1:2959930-2960200	95.4803	21.9855	-2.11865	-3.58897	0.00115	0.00607925	yes
infB	NZ_CP046257.1:2969127-2972007	47.6028	11.7456	-2.01893	-14.7365	5e-05	0.000410086	yes
GKZ92_RS13400	NZ_CP046257.1:2972138-2972393	144.508	32.3855	-2.15773	-4.13997	5e-05	0.000410086	yes
amt	NZ_CP046257.1:3043100-3044450	36.2917	7.08554	-2.35669	-9.00791	5e-05	0.000410086	yes
rplU	NZ_CP046257.1:3064835-3065147	129.014	28.035	-2.20223	-5.35029	5e-05	0.000410086	yes
GKZ92_RS14650	NZ_CP046257.1:3244069-3244750	52.2294	11.4215	-2.19311	-6.74758	5e-05	0.000410086	yes
GKZ92_RS14730	NZ_CP046257.1:3261010-3261364	172.342	17.5085	-3.29914	-7.4811	5e-05	0.000410086	yes
nrdH	NZ_CP046257.1:3529740-3529977	135.733	13.7933	-3.29874	-3.36847	0.00485	0.0189731	yes
GKZ92_RS16065	NZ_CP046257.1:3540399-3540900	90.8004	21.34	-2.08914	-6.90962	5e-05	0.000410086	yes
ssrA	NZ_CP046257.1:3703928-3704304	28494.2	5574.18	-2.35383	-68.3001	5e-05	0.000410086	yes
GKZ92_RS17095	NZ_CP046257.1:3743547-3743838	321.753	12.9461	-4.63537	-6.32757	0.0001	0.000765932	yes
GKZ92_RS17100	NZ_CP046257.1:3743992-3744313	109.642	19.6764	-2.47826	-4.98709	5e-05	0.000410086	yes
GKZ92_RS17210	NZ_CP046257.1:3772302-3773091	34.3645	7.29252	-2.23643	-6.08978	5e-05	0.000410086	yes
GKZ92_RS17640	NZ_CP046257.1:3861306-3862359	52.6204	11.7296	-2.16546	-9.09525	5e-05	0.000410086	yes
rpsD	NZ_CP046257.1:3862448-3863054	72.7748	11.6026	-2.649	-7.89819	5e-05	0.000410086	yes
rpsK,rpsM	NZ_CP046257.1:3863078-3863854	175.772	42.0026	-2.06515	-7.63898	5e-05	0.000410086	yes
rplE	NZ_CP046257.1:3890208-3890811	70.005	15.4344	-2.18131	-7.35008	5e-05	0.000410086	yes
rplX	NZ_CP046257.1:3890812-3891130	177.557	33.1743	-2.42014	-6.88443	5e-05	0.000410086	yes
GKZ92_RS17970,rplP,rpsQ	NZ_CP046257.1:3971735-3972672	912.342	146.358	-2.64007	-11.1358	5e-05	0.000410086	yes
rpsC	NZ_CP046257.1:3972675-3973482	78.7893	15.8496	-2.31355	-9.86579	5e-05	0.000410086	yes
rplV,rpsS	NZ_CP046257.1:3973484-3974176	369.214	77.1875	-2.25802	-8.68595	5e-05	0.000410086	yes
rplB	NZ_CP046257.1:3974193-3975030	115.181	19.1538	-2.5882	-12.188	5e-05	0.000410086	yes
rplW	NZ_CP046257.1:3975060-3975366	105.172	25.1983	-2.06135	-4.55271	5e-05	0.000410086	yes
rpsJ	NZ_CP046257.1:3976732-3977038	258.914	38.2391	-2.75935	-7.962	5e-05	0.000410086	yes
GKZ92_RS18220	NZ_CP046257.1:4016522-4016894	226.069	34.4321	-2.71494	-9.09483	5e-05	0.000410086	yes
GKZ92_RS18290	NZ_CP046257.1:4032662-4033604	43.0456	9.91034	-2.11886	-7.67207	5e-05	0.000410086	yes
GKZ92_RS19005	NZ_CP046257.1:4204380-4204836	247.013	24.0554	-3.36016	-11.3086	5e-05	0.000410086	yes
GKZ92_RS19120,GKZ92_RS19125	NZ_CP046257.1:4226621-4228423	634.473	27.2725	-4.54004	-20.9849	5e-05	0.000410086	yes
GKZ92_RS19165	NZ_CP046257.1:4236455-4236962	108.154	17.1847	-2.65389	-8.57675	5e-05	0.000410086	yes
GKZ92_RS19650	NZ_CP046257.1:4349078-4349831	36.7649	6.3682	-2.52937	-6.50271	5e-05	0.000410086	yes
GKZ92_RS19675	NZ_CP046257.1:4354492-4355461	29.7486	6.77083	-2.13542	-6.53829	5e-05	0.000410086	yes
GKZ92_RS20590	NZ_CP046257.1:4544314-4545673	236.561	10.2242	-4.53215	-22.3174	5e-05	0.000410086	yes
GKZ92_RS20960	NZ_CP046257.1:4636414-4636774	42.7991	10.5218	-2.0242	-3.16744	0.00155	0.00771367	yes
GKZ92_RS21370	NZ_CP046257.1:4731254-4732418	124.216	15.907	-2.96512	-15.6856	5e-05	0.000410086	yes
GKZ92_RS21855	NZ_CP046257.1:4837261-4837678	69.8998	8.57322	-3.02738	-5.56941	5e-05	0.000410086	yes
rpsR	NZ_CP046257.1:4906469-4906727	166.789	22.6965	-2.87749	-4.56359	0.0001	0.000765932	yes
ssb	NZ_CP046257.1:4906792-4907317	63.9095	13.8162	-2.20967	-6.2524	5e-05	0.000410086	yes
rpsF	NZ_CP046257.1:4907433-4907715	102.992	17.7107	-2.53983	-4.12888	0.00105	0.00561273	yes
rpmH	NZ_CP046257.1:5039335-5039479	866.021	98.8938	-3.13045	-3.60397	0.00215	0.0099483	yes
GKZ92_RS23175	NZ_CP046258.1:88233-88563	41.6497	9.40364	-2.14702	-3.29417	0.00355	0.0147962	yes
GKZ92_RS23145	NZ_CP046258.1:80955-81921	102.311	9.38315	-3.44674	-13.0871	5e-05	0.000410086	yes
GKZ92_RS23150	NZ_CP046258.1:82365-82872	164.906	17.256	-3.25647	-10.3757	5e-05	0.000410086	yes
