# Supplementary material for: Integrated Omics Approaches to Explore a New System of Genetic Control of Dibenzothiophene Desulfurization and Aromatic Ring Cleavage by Gordonia alkanivorans Strain 135
Source: Biology (Basel). 2025 Feb 12;14(2):188. doi: 10.3390/biology14020188 (PMC11852219; doi:10.3390/biology14020188)
Supplement: Supplementary file 1 [file biology-14-00188-s001.zip › Table_S6_proteins.xlsx]

## Sheet: UP
Protein	log2(fold change)	-log10(FDR)
bg|QGP89239.1|QGP89239.1_GORAL methane monooxygenase OS=Gordonia sp. 135 OX=2676309 GN=GKZ92_17365	4.37798	23.5092
bg|QGP89243.1|QGP89243.1_GORAL amidohydrolase family protein OS=Gordonia sp. 135 OX=2676309 GN=GKZ92_17385	5.43451	21.502
bg|QGP89636.1|QGP89636.1_GORAL catalase/peroxidase HPI OS=Gordonia sp. 135 OX=2676309 GN=katG	1.47162	19.2247
bg|QGP89059.1|QGP89059.1_GORAL acyl-CoA dehydrogenase OS=Gordonia sp. 135 OX=2676309 GN=GKZ92_16320	5.762	18.5537
bg|QGP89246.1|QGP89246.1_GORAL chaperonin GroEL OS=Gordonia sp. 135 OX=2676309 GN=groL	3.37316	15.9978
bg|QGP89241.1|QGP89241.1_GORAL toluene hydroxylase OS=Gordonia sp. 135 OX=2676309 GN=GKZ92_17375	4.46378	15.9978
bg|QGP88531.1|QGP88531.1_GORAL alanine dehydrogenase OS=Gordonia sp. 135 OX=2676309 GN=ald	12.1638	13.6901
bg|QGP89240.1|QGP89240.1_GORAL 2Fe-2S iron-sulfur cluster binding domain-containing protein OS=Gordonia sp. 135 OX=2676309 GN=GKZ92_17370	3.02127	9.66799
bg|QGP89893.1|QGP89893.1_GORAL alcohol dehydrogenase catalytic domain-containing protein OS=Gordonia sp. 135 OX=2676309 GN=GKZ92_20990	4.47549	9.66799
bg|QGP87488.1|QGP87488.1_GORAL dimethyl sulfone monooxygenase SfnG OS=Gordonia sp. 135 OX=2676309 GN=sfnG	5.92469	9.52695
bg|QGP87487.1|QGP87487.1_GORAL LLM class flavin-dependent oxidoreductase OS=Gordonia sp. 135 OX=2676309 GN=GKZ92_07440	12.1638	9.04528
bg|QGP89245.1|QGP89245.1_GORAL alcohol dehydrogenase catalytic domain-containing protein OS=Gordonia sp. 135 OX=2676309 GN=GKZ92_17395	3.59387	7.06372
bg|QGP89821.1|QGP89821.1_GORAL cadherin repeat domain-containing protein OS=Gordonia sp. 135 OX=2676309 GN=GKZ92_20590	5.87542	5.95627
bg|QGP90052.1|QGP90052.1_GORAL catalase OS=Gordonia sp. 135 OX=2676309 GN=GKZ92_21875	1.31576	5.72866
bg|QGP89001.1|QGP89001.1_GORAL carbonic anhydrase OS=Gordonia sp. 135 OX=2676309 GN=GKZ92_15985	5.21273	5.26026
bg|QGP89490.1|QGP89490.1_GORAL DUF1416 domain-containing protein OS=Gordonia sp. 135 OX=2676309 GN=GKZ92_18710	2.02627	5.26026
bg|QGP89791.1|QGP89791.1_GORAL SDR family oxidoreductase OS=Gordonia sp. 135 OX=2676309 GN=GKZ92_20435	2.54852	4.83024
bg|QGP87506.1|QGP87506.1_GORAL antibiotic biosynthesis monooxygenase OS=Gordonia sp. 135 OX=2676309 GN=GKZ92_07555	4.4685	4.55034
bg|QGP87148.1|QGP87148.1_GORAL hypothetical protein OS=Gordonia sp. 135 OX=2676309 GN=GKZ92_05510	12.1638	4.55034
bg|QGP87351.1|QGP87351.1_GORAL polyketide cyclase OS=Gordonia sp. 135 OX=2676309 GN=GKZ92_06665	2.69415	4.09071
bg|QGP89305.1|QGP89305.1_GORAL aldo/keto reductase OS=Gordonia sp. 135 OX=2676309 GN=GKZ92_17715	4.507	3.73452
bg|QGP87801.1|QGP87801.1_GORAL peptidase OS=Gordonia sp. 135 OX=2676309 GN=GKZ92_09180	2.1999	3.38161
bg|QGP88345.1|QGP88345.1_GORAL riboflavin synthase OS=Gordonia sp. 135 OX=2676309 GN=GKZ92_12285	2.26958	3.38161
bg|QGP88122.1|QGP88122.1_GORAL cytochrome P450 OS=Gordonia sp. 135 OX=2676309 GN=GKZ92_10970	1.95812	3.03387
bg|QGP87489.1|QGP87489.1_GORAL SfnB family sulfur acquisition oxidoreductase OS=Gordonia sp. 135 OX=2676309 GN=GKZ92_07450	8.15241	3.03387
bg|QGP87979.1|QGP87979.1_GORAL acyl-CoA dehydrogenase OS=Gordonia sp. 135 OX=2676309 GN=GKZ92_10185	3.88749	2.99391
bg|QGP87980.1|QGP87980.1_GORAL NtaA/DmoA family FMN-dependent monooxygenase OS=Gordonia sp. 135 OX=2676309 GN=GKZ92_10190	12.1638	2.80077
bg|QGP88905.1|QGP88905.1_GORAL sulfate ABC transporter ATP-binding protein OS=Gordonia sp. 135 OX=2676309 GN=cysA	2.67223	2.28254
bg|QGP88626.1|QGP88626.1_GORAL 50S ribosomal protein L21 OS=Gordonia sp. 135 OX=2676309 GN=rplU	1.43918	2.2159
bg|QGP88625.1|QGP88625.1_GORAL 50S ribosomal protein L27 OS=Gordonia sp. 135 OX=2676309 GN=rpmA	2.00561	2.2159
bg|QGP89244.1|QGP89244.1_GORAL DUF59 domain-containing protein OS=Gordonia sp. 135 OX=2676309 GN=GKZ92_17390	3.32453	2.2159
bg|QGP89798.1|QGP89798.1_GORAL antibiotic biosynthesis monooxygenase OS=Gordonia sp. 135 OX=2676309 GN=GKZ92_20470	12.1638	2.2159
bg|QGP89324.1|QGP89324.1_GORAL 50S ribosomal protein L24 OS=Gordonia sp. 135 OX=2676309 GN=rplX	1.87465	2.2159
bg|QGP88835.1|QGP88835.1_GORAL NAD(P)H-binding protein OS=Gordonia sp. 135 OX=2676309 GN=GKZ92_15035	2.84569	2.20075
bg|QGP86500.1|QGP86500.1_GORAL DUF3533 domain-containing protein OS=Gordonia sp. 135 OX=2676309 GN=GKZ92_01830	2.15194	2.02015
bg|QGP87986.1|QGP87986.1_GORAL nitroreductase family deazaflavin-dependent oxidoreductase OS=Gordonia sp. 135 OX=2676309 GN=GKZ92_10220	2.6282	1.87498
bg|QGP87638.1|QGP87638.1_GORAL succinate dehydrogenase iron-sulfur subunit OS=Gordonia sp. 135 OX=2676309 GN=sdhB	1.62668	1.85304
bg|QGP90022.1|QGP90022.1_GORAL bacteriocin OS=Gordonia sp. 135 OX=2676309 GN=GKZ92_21710	1.29677	1.69533
bg|QGP89337.1|QGP89337.1_GORAL LLM class flavin-dependent oxidoreductase OS=Gordonia sp. 135 OX=2676309 GN=GKZ92_17880	12.1638	1.61207
bg|QGP89839.1|QGP89839.1_GORAL NADP oxidoreductase OS=Gordonia sp. 135 OX=2676309 GN=GKZ92_20695	2.15699	1.61207
bg|QGP89287.1|QGP89287.1_GORAL alpha/beta fold hydrolase OS=Gordonia sp. 135 OX=2676309 GN=GKZ92_17615	2.60261	1.61207
bg|QGP89203.1|QGP89203.1_GORAL adenylyltransferase/sulfurtransferase MoeZ OS=Gordonia sp. 135 OX=2676309 GN=moeZ	1.58592	1.57391
bg|QGP87620.1|QGP87620.1_GORAL bifunctional o-acetylhomoserine/o-acetylserine sulfhydrylase OS=Gordonia sp. 135 OX=2676309 GN=GKZ92_08190	2.61503	1.57391
bg|QGP86319.1|QGP86319.1_GORAL maleylpyruvate isomerase family mycothiol-dependent enzyme OS=Gordonia sp. 135 OX=2676309 GN=GKZ92_00755	2.46162	1.41038
bg|QGP88759.1|QGP88759.1_GORAL zinc-binding dehydrogenase OS=Gordonia sp. 135 OX=2676309 GN=GKZ92_14630	2.87531	1.24578
bg|QGP87349.1|QGP87349.1_GORAL taurine dioxygenase OS=Gordonia sp. 135 OX=2676309 GN=GKZ92_06655	12.1638	1.24578
bg|QGP88908.1|QGP88908.1_GORAL sulfate ABC transporter substrate-binding protein OS=Gordonia sp. 135 OX=2676309 GN=GKZ92_15435	3.06093	1.24578
bg|QGP88709.1|QGP88709.1_GORAL malto-oligosyltrehalose trehalohydrolase OS=Gordonia sp. 135 OX=2676309 GN=treZ	2.36361	1.10758
bg|QGP90021.1|QGP90021.1_GORAL Dyp-type peroxidase OS=Gordonia sp. 135 OX=2676309 GN=GKZ92_21705	2.41967	1.10758
bg|QGP89489.1|QGP89489.1_GORAL sulfurtransferase OS=Gordonia sp. 135 OX=2676309 GN=GKZ92_18705	2.00284	0.746505

## Sheet: DOWN
Protein	log2(fold change)	-log10(FDR)
bg|QGP88729.1|QGP88729.1_GORAL cell division protein FtsZ OS=Gordonia sp. 135 OX=2676309 GN=ftsZ	-1.45483	15.5003
bg|QGP86343.1|QGP86343.1_GORAL glutamate synthase large subunit OS=Gordonia sp. 135 OX=2676309 GN=gltB	-1.37936	14.6391
bg|QGP86392.1|QGP86392.1_GORAL N-acetylmuramoyl-L-alanine amidase OS=Gordonia sp. 135 OX=2676309 GN=GKZ92_01200	-3.07424	12.3943
bg|QGP90119.1|QGP90119.1_GORAL inositol-3-phosphate synthase OS=Gordonia sp. 135 OX=2676309 GN=GKZ92_22225	-1.88529	9.15836
bg|QGP89541.1|QGP89541.1_GORAL acetyl-CoA C-acetyltransferase OS=Gordonia sp. 135 OX=2676309 GN=GKZ92_18975	-1.58106	9.04528
bg|QGP87664.1|QGP87664.1_GORAL acyl-CoA dehydrogenase OS=Gordonia sp. 135 OX=2676309 GN=GKZ92_08420	-2.32125	7.37201
bg|QGP88168.1|QGP88168.1_GORAL long-chain-fatty-acid--CoA ligase OS=Gordonia sp. 135 OX=2676309 GN=GKZ92_11235	-2.01626	6.36029
bg|QGP86676.1|QGP86676.1_GORAL long-chain-fatty acid--ACP ligase MbtM OS=Gordonia sp. 135 OX=2676309 GN=mbtM	-2.37967	5.47715
bg|QGP89392.1|QGP89392.1_GORAL cytochrome P450 OS=Gordonia sp. 135 OX=2676309 GN=GKZ92_18180	-6.27137	5.26026
bg|QGP90140.1|QGP90140.1_GORAL TrpB-like pyridoxal phosphate-dependent enzyme OS=Gordonia sp. 135 OX=2676309 GN=GKZ92_22345	-1.58632	5.26026
bg|QGP89540.1|QGP89540.1_GORAL aldehyde dehydrogenase family protein OS=Gordonia sp. 135 OX=2676309 GN=GKZ92_18970	-1.41934	4.29943
bg|QGP88615.1|QGP88615.1_GORAL DivIVA domain-containing protein OS=Gordonia sp. 135 OX=2676309 GN=GKZ92_13795	-1.83992	4.19299
bg|QGP90204.1|QGP90204.1_GORAL nitrile hydratase subunit beta OS=Gordonia sp. 135 OX=2676309 GN=GKZ92_22695	-2.20846	4.19299
bg|QGP90377.1|QGP90377.1_GORAL hypothetical protein OS=Gordonia sp. 135 OX=2676309 GN=GKZ92_11430	-1.69717	4.09071
bg|QGP90380.1|QGP90380.1_GORAL cytochrome P450 OS=Gordonia sp. 135 OX=2676309 GN=GKZ92_11580	-6.27137	3.94964
bg|QGP86848.1|QGP86848.1_GORAL esterase family protein OS=Gordonia sp. 135 OX=2676309 GN=GKZ92_03775	-1.99461	3.94964
bg|QGP90093.1|QGP90093.1_GORAL glycerol-3-phosphate 1-O-acyltransferase OS=Gordonia sp. 135 OX=2676309 GN=GKZ92_22085	-1.32936	3.7639
bg|QGP87369.1|QGP87369.1_GORAL response regulator OS=Gordonia sp. 135 OX=2676309 GN=GKZ92_06775	-1.83367	3.73452
bg|QGP86404.1|QGP86404.1_GORAL esterase OS=Gordonia sp. 135 OX=2676309 GN=GKZ92_01265	-1.88448	3.51502
bg|QGP89005.1|QGP89005.1_GORAL class 1b ribonucleoside-diphosphate reductase subunit alpha OS=Gordonia sp. 135 OX=2676309 GN=nrdE	-1.68009	3.44906
bg|QGP86491.1|QGP86491.1_GORAL NADH-quinone oxidoreductase subunit C OS=Gordonia sp. 135 OX=2676309 GN=GKZ92_01785	-6.27137	3.38161
bg|QGP90031.1|QGP90031.1_GORAL DUF4185 domain-containing protein OS=Gordonia sp. 135 OX=2676309 GN=GKZ92_21755	-1.81538	3.35954
bg|QGP88725.1|QGP88725.1_GORAL DivIVA domain-containing protein OS=Gordonia sp. 135 OX=2676309 GN=GKZ92_14440	-1.37623	3.35954
bg|QGP89476.1|QGP89476.1_GORAL wax ester/triacylglycerol synthase family O-acyltransferase OS=Gordonia sp. 135 OX=2676309 GN=GKZ92_18630	-1.3625	3.18569
bg|QGP86942.1|QGP86942.1_GORAL carboxylesterase family protein OS=Gordonia sp. 135 OX=2676309 GN=GKZ92_04275	-1.76934	3.18569
bg|QGP87894.1|QGP87894.1_GORAL fumarate reductase/succinate dehydrogenase flavoprotein subunit OS=Gordonia sp. 135 OX=2676309 GN=GKZ92_09695	-1.7517	3.08566
bg|QGP90205.1|QGP90205.1_GORAL thiocyanate hydrolase subunit gamma OS=Gordonia sp. 135 OX=2676309 GN=scnC	-1.86047	2.99391
bg|QGP89055.1|QGP89055.1_GORAL lipase OS=Gordonia sp. 135 OX=2676309 GN=GKZ92_16290	-1.51326	2.99391
bg|QGP87910.1|QGP87910.1_GORAL methyltransferase domain-containing protein OS=Gordonia sp. 135 OX=2676309 GN=GKZ92_09790	-2.00133	2.99391
bg|QGP87961.1|QGP87961.1_GORAL thiamine pyrophosphokinase OS=Gordonia sp. 135 OX=2676309 GN=GKZ92_10080	-1.65839	2.80077
bg|QGP89825.1|QGP89825.1_GORAL extracellular solute-binding protein OS=Gordonia sp. 135 OX=2676309 GN=GKZ92_20615	-1.38745	2.80077
bg|QGP86992.1|QGP86992.1_GORAL YdcF family protein OS=Gordonia sp. 135 OX=2676309 GN=GKZ92_04555	-1.74649	2.68158
bg|QGP87224.1|QGP87224.1_GORAL hemerythrin domain-containing protein OS=Gordonia sp. 135 OX=2676309 GN=GKZ92_05920	-4.13821	2.40024
bg|QGP86344.1|QGP86344.1_GORAL glutamate synthase small subunit OS=Gordonia sp. 135 OX=2676309 GN=gltD	-1.58262	2.03797
bg|QGP90094.1|QGP90094.1_GORAL HAD-IB family hydrolase OS=Gordonia sp. 135 OX=2676309 GN=GKZ92_22090	-1.50441	2.02015
bg|QGP88311.1|QGP88311.1_GORAL glucose 1-dehydrogenase OS=Gordonia sp. 135 OX=2676309 GN=GKZ92_12095	-1.8539	2.02015
bg|QGP89390.1|QGP89390.1_GORAL SDR family NAD(P)-dependent oxidoreductase OS=Gordonia sp. 135 OX=2676309 GN=GKZ92_18170	-2.15079	2.02015
bg|QGP86898.1|QGP86898.1_GORAL sulfate adenylyltransferase subunit CysD OS=Gordonia sp. 135 OX=2676309 GN=cysD	-6.27137	1.87498
bg|QGP89377.1|QGP89377.1_GORAL mycofactocin-coupled SDR family oxidoreductase OS=Gordonia sp. 135 OX=2676309 GN=GKZ92_18100	-6.27137	1.41038
bg|QGP87806.1|QGP87806.1_GORAL MBL fold metallo-hydrolase OS=Gordonia sp. 135 OX=2676309 GN=GKZ92_09205	-1.64867	1.41038
bg|QGP88466.1|QGP88466.1_GORAL envelope integrity protein Cei OS=Gordonia sp. 135 OX=2676309 GN=cei	-1.29571	1.41038
bg|QGP86702.1|QGP86702.1_GORAL SRPBCC family protein OS=Gordonia sp. 135 OX=2676309 GN=GKZ92_02965	-1.98951	1.24578
bg|QGP87543.1|QGP87543.1_GORAL hypothetical protein OS=Gordonia sp. 135 OX=2676309 GN=GKZ92_07780	-2.05658	1.24578
bg|QGP89542.1|QGP89542.1_GORAL SDR family oxidoreductase OS=Gordonia sp. 135 OX=2676309 GN=GKZ92_18980	-1.98406	1.24578
bg|QGP86529.1|QGP86529.1_GORAL acyl-CoA dehydrogenase OS=Gordonia sp. 135 OX=2676309 GN=GKZ92_02000	-1.7462	1.15471
bg|QGP89163.1|QGP89163.1_GORAL cell division ATP-binding protein FtsE OS=Gordonia sp. 135 OX=2676309 GN=ftsE	-1.49424	1.10758
bg|QGP86928.1|QGP86928.1_GORAL DNA repair protein RadA OS=Gordonia sp. 135 OX=2676309 GN=radA	-6.27137	1.10758
bg|QGP86542.1|QGP86542.1_GORAL TetR family transcriptional regulator OS=Gordonia sp. 135 OX=2676309 GN=GKZ92_02075	-2.05032	1.10758
bg|QGP90406.1|QGP90406.1_GORAL DUF87 domain-containing protein OS=Gordonia sp. 135 OX=2676309 GN=GKZ92_13225	-6.27137	0.994334
bg|QGP86671.1|QGP86671.1_GORAL peptide synthetase OS=Gordonia sp. 135 OX=2676309 GN=GKZ92_02795	-6.27137	0.855216
bg|QGP90016.1|QGP90016.1_GORAL alcohol dehydrogenase catalytic domain-containing protein OS=Gordonia sp. 135 OX=2676309 GN=GKZ92_21675	-1.58131	0.855216
